# Supplementary material for: Nutrition Related Stress Factors Reduce the Transfer of Extended-Spectrum Beta-Lactamase Resistance Genes between an Escherichia coli Donor and a Salmonella Typhimurium Recipient In Vitro
Source: Biomolecules. 2019 Jul 31;9(8):324. doi: 10.3390/biom9080324 (PMC6724058; doi:10.3390/biom9080324)
Supplement: Supplementary file 1 [file biomolecules-09-00324-s001.zip]

Archive with 2 entries (2 files):
- Supplementarry_data_biomolecuels_tables1-3.XLSX
- Supplementary Data_biomol.docx
