# Supplementary material for: Nutrition Related Stress Factors Reduce the Transfer of Extended-Spectrum Beta-Lactamase Resistance Genes between an Escherichia coli Donor and a Salmonella Typhimurium Recipient In Vitro
Source: Biomolecules. 2019 Jul 31;9(8):324. doi: 10.3390/biom9080324 (PMC6724058; doi:10.3390/biom9080324)
Supplement: Supplementary file 1 [file biomolecules-09-00324-s001.zip › Supplementarry_data_biomolecuels_tables1-3.XLSX]

## Sheet: Table S1-Conjugation frequency
copper (mg/mL)	CF/D_cu_SIF	CF/R_cu_SIF	CF/T_cu_SIF	CF/D_cu	CF/R_cu	CFG_cu	logCF/D_cu_SIF	logCF/R_cu_SIF	logCF/T_cu_SIF	logCF/D_cu	logCF/R_cu	logCFG_cu	zinc (µg/mL)	CF/D_zn_SIF	CF/R_zn_SIF	CF/T_zn_SIF	log_CF/D_zn_SIF	log_CF/R_zn_SIF	log_CF/T_zn_SIF	Acetate (mMol/L)	CF/D_Ace_SIF	CF/R_Ace_SIF	CF/T_Ace_SIF	CF/D_Ace	CF/R_Ace	CF/T_Ace	logCF/D_Ace_SIF	logCF/R_Ace_SIF	logCF/T_Ace_SIF	logCF/D_Ace	logCF/R_Ace	logCF/T_Ace	n-Butyrat2 (mMol/L)	CF/D_But_SIF	CF/R_But_SIF	CF/T_But_SIF	CF/D_But	CF/R_But	CF/T_But	logCF/D_But_SIF	logCF/R_But_SIF	logCF/T_But_SIF	logCF/D_But	logCF/R_But	logCF/T_But	Propionate (mMol/L)	CF/D_Prop_SIF	CF/R_Prop_SIF	CF/T_Prop_SIF
0	8.06667e-07	1.5125e-05	7.65823e-07	1.14799e-05	0.000131577	1.05586e-05	-6.09331	-4.8203	-6.11587	-4.94006	-3.88082	-4.97639	0	8.06667e-07	1.5125e-05	7.65823e-07	-6.09331	-4.8203	-6.11587	0	9.68846e-06	2.69412e-05	7.12588e-06	9.68846e-06	2.69412e-05	7.12588e-06	-5.01375	-4.56958	-5.14716	-5.01375	-4.56958	-5.14716	0	9.68846e-06	2.69412e-05	7.12588e-06	9.68846e-06	2.69412e-05	7.12588e-06	-5.01375	-4.56958	-5.14716	-5.01375	-4.56958	-5.14716	0	9.68846e-06	2.69412e-05	7.12588e-06
0	5.37778e-06	3.22667e-05	4.60952e-06	5.82173e-06	9.95238e-05	5.5e-06	-5.2694	-4.49125	-5.33634	-5.23495	-4.00207	-5.25964	0	5.37778e-06	3.22667e-05	4.60952e-06	-5.2694	-4.49125	-5.33634	0	1.12906e-05	2.59048e-05	7.86334e-06	1.12906e-05	2.59048e-05	7.86334e-06	-4.94728	-4.58662	-5.10439	-4.94728	-4.58662	-5.10439	0	1.12906e-05	2.59048e-05	7.86334e-06	1.12906e-05	2.59048e-05	7.86334e-06	-4.94728	-4.58662	-5.10439	-4.94728	-4.58662	-5.10439	0	1.12906e-05	2.59048e-05	7.86334e-06
0	2.96429e-06	3.26071e-05	2.71726e-06	1.54771e-05		1.4648e-05	-5.52808	-4.48669	-5.56587	-4.81031	#NUM!	-4.83422	0	2.96429e-06	3.26071e-05	2.71726e-06	-5.52808	-4.48669	-5.56587	0	9.75897e-06	2.66154e-05	7.14071e-06	9.75897e-06	2.66154e-05	7.14071e-06	-5.0106	-4.57487	-5.14626	-5.0106	-4.57487	-5.14626	0	9.75897e-06	2.66154e-05	7.14071e-06	9.75897e-06	2.66154e-05	7.14071e-06	-5.0106	-4.57487	-5.14626	-5.0106	-4.57487	-5.14626	0	9.75897e-06	2.66154e-05	7.14071e-06
0	1.14799e-05	0.000131577	1.05586e-05	8.06667e-07	1.5125e-05	7.65823e-07	-4.94006	-3.88082	-4.97639	-6.09331	-4.8203	-6.11587	0	1.14799e-05	0.000131577	1.05586e-05	-4.94006	-3.88082	-4.97639	0	1.27061e-05	0.000138356	1.16374e-05	1.27061e-05	0.000138356	1.16374e-05	-4.89599	-3.859	-4.93414	-4.89599	-3.859	-4.93414	0	1.27061e-05	0.000138356	1.16374e-05	1.27061e-05	0.000138356	1.16374e-05	-4.89599	-3.859	-4.93414	-4.89599	-3.859	-4.93414	0	1.27061e-05	0.000138356	1.16374e-05
0	5.82173e-06	9.95238e-05	5.5e-06	5.37778e-06	3.22667e-05	4.60952e-06	-5.23495	-4.00207	-5.25964	-5.2694	-4.49125	-5.33634	0	5.82173e-06	9.95238e-05	5.5e-06	-5.23495	-4.00207	-5.25964	0	1.56588e-05	9.50714e-05	1.34444e-05	1.56588e-05	9.50714e-05	1.34444e-05	-4.80524	-4.02195	-4.87146	-4.80524	-4.02195	-4.87146	0	1.56588e-05	9.50714e-05	1.34444e-05	1.56588e-05	9.50714e-05	1.34444e-05	-4.80524	-4.02195	-4.87146	-4.80524	-4.02195	-4.87146	0	1.56588e-05	9.50714e-05	1.34444e-05
0	1.54771e-05	0.000273429	1.4648e-05	2.96429e-06	3.26071e-05	2.71726e-06	-4.81031	-3.56316	-4.83422	-5.52808	-4.48669	-5.56587	0	1.54771e-05	0.000273429	1.4648e-05	-4.81031	-3.56316	-4.83422	0	3.905e-05	4.29908e-05	2.04629e-05	3.905e-05	4.29908e-05	2.04629e-05	-4.40838	-4.36662	-4.68903	-4.40838	-4.36662	-4.68903	0	3.905e-05	4.29908e-05	2.04629e-05	3.905e-05	4.29908e-05	2.04629e-05	-4.40838	-4.36662	-4.68903	-4.40838	-4.36662	-4.68903	0	3.905e-05	4.29908e-05	2.04629e-05
11	4.1502e-06	8.28929e-05	4.16455e-06		0.00010318		-5.38193	-4.08148	-5.38043	#NUM!	-3.9864	#NUM!	10	9.76083e-07	1.65e-05	9.46946e-07	-6.01051	-4.78252	-6.02367	0	2.17744e-05	0.000283067	2.0219e-05	2.17744e-05	0.000283067	2.0219e-05	-4.66205	-3.54811	-4.69424	-4.66205	-3.54811	-4.69424	0	2.17744e-05	0.000283067	2.0219e-05	2.17744e-05	0.000283067	2.0219e-05	-4.66205	-3.54811	-4.69424	-4.66205	-3.54811	-4.69424	0	2.17744e-05	0.000283067	2.0219e-05
11	3.57012e-06	8.12308e-05	3.64449e-06	1.2927e-05	3.08e-05	9.1054e-06	-5.44732	-4.09028	-5.43836	-4.8885	-4.51145	-5.0407	10	1.31386e-06	4.83333e-05	1.37466e-06	-5.88145	-4.31575	-5.86181	0	8.1125e-06	2.0124e-05	5.78174e-06	8.1125e-06	2.0124e-05	5.78174e-06	-5.09085	-4.69629	-5.23794	-5.09085	-4.69629	-5.23794	0	8.1125e-06	2.0124e-05	5.78174e-06	8.1125e-06	2.0124e-05	5.78174e-06	-5.09085	-4.69629	-5.23794	-5.09085	-4.69629	-5.23794	0	8.1125e-06	2.0124e-05	5.78174e-06
11	1.6912e-06	4.34762e-05	1.75147e-06	1.53421e-05	7.44255e-05	1.272e-05	-5.77181	-4.36175	-5.7566	-4.81412	-4.12828	-4.89551	10	8.04464e-07	2.89474e-05	8.40437e-07	-6.09449	-4.53839	-6.07549	0	1.53251e-05	3.7218e-05	1.08553e-05	1.53251e-05	3.7218e-05	1.08553e-05	-4.8146	-4.42925	-4.96436	-4.8146	-4.42925	-4.96436	0	1.53251e-05	3.7218e-05	1.08553e-05	1.53251e-05	3.7218e-05	1.08553e-05	-4.8146	-4.42925	-4.96436	-4.8146	-4.42925	-4.96436	0	1.53251e-05	3.7218e-05	1.08553e-05
11	1.16489e-05	0.00010318	9.94976e-06	1.34162e-05	8.28929e-05	1.15473e-05	-4.93371	-3.9864	-5.00219	-4.87237	-4.08148	-4.93752	10	4.94501e-06	0.000169583	5.14886e-06	-5.30583	-3.77062	-5.28829	0	1.01538e-05	4.60465e-05	8.31933e-06	1.01538e-05	4.60465e-05	8.31933e-06	-4.99337	-4.3368	-5.07991	-4.99337	-4.3368	-5.07991	0	1.01538e-05	4.60465e-05	8.31933e-06	1.01538e-05	4.60465e-05	8.31933e-06	-4.99337	-4.3368	-5.07991	-4.99337	-4.3368	-5.07991	0	1.01538e-05	4.60465e-05	8.31933e-06
11	3.99888e-06	3.08e-05	3.28388e-06	1.1541e-05	8.12308e-05	1.01053e-05	-5.39806	-4.51145	-5.48361	-4.93776	-4.09028	-4.99545	10	2.76497e-06	5.54783e-05	2.74054e-06	-5.55831	-4.25588	-5.56216	0	9.53333e-06	2.76774e-05	7.09091e-06	9.53333e-06	2.76774e-05	7.09091e-06	-5.02076	-4.55787	-5.1493	-5.02076	-4.55787	-5.1493	0	9.53333e-06	2.76774e-05	7.09091e-06	9.53333e-06	2.76774e-05	7.09091e-06	-5.02076	-4.55787	-5.1493	-5.02076	-4.55787	-5.1493	0	9.53333e-06	2.76774e-05	7.09091e-06
11	4.74597e-06	7.44255e-05	4.5875e-06	5.46707e-06	4.34762e-05	4.85638e-06	-5.32367	-4.12828	-5.33842	-5.26225	-4.36175	-5.31369	10	3.84295e-06	2.29565e-05	2.9914e-06	-5.41534	-4.63909	-5.52413	0	9.53333e-06	3.22903e-05	7.36029e-06	9.53333e-06	3.22903e-05	7.36029e-06	-5.02076	-4.49093	-5.1331	-5.02076	-4.49093	-5.1331	0	9.53333e-06	3.22903e-05	7.36029e-06	9.53333e-06	3.22903e-05	7.36029e-06	-5.02076	-4.49093	-5.1331	-5.02076	-4.49093	-5.1331	0	9.53333e-06	3.22903e-05	7.36029e-06
22	4.93455e-07	6.55319e-06	4.66671e-07	1.29861e-05	1.16875e-05	6.15132e-06	-6.30675	-5.18355	-6.33099	-4.88652	-4.93228	-5.21103	10	3.87006e-06	2.35458e-05	3.0293e-06	-5.41228	-4.62809	-5.51866	0	3.82105e-06	1.17097e-05	2.88095e-06	3.82105e-06	1.17097e-05	2.88095e-06	-5.41782	-4.93146	-5.54046	-5.41782	-4.93146	-5.54046	0	3.82105e-06	1.17097e-05	2.88095e-06	3.82105e-06	1.17097e-05	2.88095e-06	-5.41782	-4.93146	-5.54046	-5.41782	-4.93146	-5.54046	0	3.82105e-06	1.17097e-05	2.88095e-06
22	7.01936e-07	7.39655e-06	6.11519e-07	1.27007e-05	1.02686e-05	5.67794e-06	-6.1537	-5.13097	-6.21359	-4.89617	-4.98849	-5.24581	10	2.49661e-06	2.29167e-05	2.1756e-06	-5.60265	-4.63985	-5.66242	18.75	2.63406e-05	4.38e-05	1.6631e-05	2.43333e-05	4.38e-05	1.56429e-05	-4.57937	-4.35853	-4.77908	-4.6138	-4.35853	-4.80568	18.75	5.87358e-05	0.00013991	6.2336e-05	5.87358e-05	0.00013991	4.13688e-05	-4.2311	-3.85415	-4.20526	-4.2311	-3.85415	-4.38333	18.75	1.89922e-05	3.96359e-05	1.90919e-05
22	3.08946e-07	7.21875e-06	3.40479e-07	1.21436e-05	1.47771e-05	6.66576e-06	-6.51012	-5.14154	-6.46791	-4.91565	-4.83041	-5.17615	21	1.87573e-07	6.21739e-06	1.94164e-07	-6.72683	-5.20639	-6.71183	18.75	2.42373e-05	3.672e-05	1.47877e-05	2.23902e-05	3.672e-05	1.39091e-05	-4.61552	-4.4351	-4.8301	-4.64994	-4.4351	-4.8567	18.75	2.00698e-05	3.1963e-05	1.85771e-05	2.00698e-05	3.1963e-05	1.23286e-05	-4.69746	-4.49535	-4.73102	-4.69746	-4.49535	-4.90909	18.75	2.49233e-05	4.99835e-05	2.47288e-05
													21	1.25669e-07	2.2e-06	1.22305e-07	-6.90077	-5.65758	-6.91256	18.75	4.103e-06	1.06818e-05	2.97435e-06	3.79032e-06	1.06818e-05	2.79762e-06	-5.3869	-4.97135	-5.52661	-5.42132	-4.97135	-5.55321	18.75	1.64057e-05	0.000102536	2.1311e-05	1.64057e-05	0.000102536	1.41429e-05	-4.785	-3.98912	-4.6714	-4.785	-3.98912	-4.84946	18.75	2.16198e-05	5.72288e-05	2.33326e-05
													21	1.08215e-07	5.10714e-06	1.14444e-07	-6.96571	-5.29182	-6.94141	18.75	1.05614e-05	0.0001496	9.73778e-06	9.75652e-06	0.0001496	9.15918e-06	-4.97628	-3.82507	-5.01154	-5.0107	-3.82507	-5.03814	18.75	1.0395e-05	0.000108281	1.42916e-05	1.0395e-05	0.000108281	9.48449e-06	-4.98318	-3.96545	-4.84492	-4.98318	-3.96545	-5.02299	18.75	1.64593e-05	0.000341846	2.33496e-05
													21	1.06999e-06	2.904e-05	1.09041e-06	-5.97062	-4.537	-5.96241	18.75	1.56702e-05	0.000201056	1.43568e-05	1.4476e-05	0.000201056	1.35037e-05	-4.80493	-3.69668	-4.84294	-4.83935	-3.69668	-4.86955	18.75	7.46167e-06	3.39167e-05	9.216e-06	7.46167e-06	3.39167e-05	6.11612e-06	-5.12716	-4.46959	-5.03546	-5.12716	-4.46959	-5.21352	18.75	1.78676e-05	0.000275458	2.49496e-05
22	1.99732e-06	1.16875e-05	1.3328e-06	3.20833e-06	6.55319e-06	2.15385e-06	-5.69955	-4.93228	-5.87524	-5.49372	-5.18355	-5.66679	21	1.99583e-06	6.05e-05	2.0523e-06	-5.69988	-4.21824	-5.68776	18.75	2.80835e-06	2.75e-05	2.52045e-06	2.59434e-06	2.75e-05	2.37069e-06	-5.55155	-4.56067	-5.59852	-5.58597	-4.56067	-5.62513	18.75	1.43e-05	0.00013	1.94124e-05	1.43e-05	0.00013	1.28829e-05	-4.84466	-3.88606	-4.71192	-4.84466	-3.88606	-4.88999	18.75	9.27568e-06	0.000104	1.26629e-05
22	1.95341e-06	1.02686e-05	1.23023e-06	4.56383e-06	7.39655e-06	2.82237e-06	-5.70921	-4.98849	-5.91001	-5.34067	-5.13097	-5.54939	21	6.33001e-06	0.000206345	6.5446e-06	-5.1986	-3.68541	-5.18412	37.5	1.37895e-05	1.62105e-05	8.26517e-06	8.32432e-06	1.62105e-05	5.5e-06	-4.86045	-4.7902	-5.08275	-5.07965	-4.7902	-5.25964	18.75	1.41778e-06	1.45e-05	1.94608e-06	1.41778e-06	1.45e-05	1.2915e-06	-5.84839	-4.83863	-5.71084	-5.84839	-4.83863	-5.88891	18.75	5.28657e-06	6.55926e-05	7.27448e-06
22	1.86773e-06	1.47771e-05	1.44426e-06	2.0087e-06	7.21875e-06	1.57143e-06	-5.72869	-4.83041	-5.84035	-5.69709	-5.14154	-5.80371	21	4.71869e-06	2.92553e-05	3.73008e-06	-5.32618	-4.5338	-5.42828	37.5	1.90846e-05	3.25294e-05	1.2785e-05	1.15208e-05	3.25294e-05	8.50769e-06	-4.71932	-4.48772	-4.8933	-4.93852	-4.48772	-5.07019	18.75	9.13e-06	8.3e-05	1.23941e-05	9.13e-06	8.3e-05	8.22523e-06	-5.03953	-4.08092	-4.90679	-5.03953	-4.08092	-5.08485	18.75	1.375e-06	1.18919e-05	1.83264e-06
43	2.325e-07	3.12162e-06	2.23714e-07	1.06092e-06	8.13205e-07	4.60346e-07	-6.63358	-5.50562	-6.65031	-5.97432	-6.0898	-6.33692	21	1.27385e-06	5.93194e-06	9.18477e-07	-5.89488	-5.2268	-6.03693	37.5	1.16746e-05	1.97333e-05	7.8038e-06	7.04762e-06	1.97333e-05	5.19298e-06	-4.93276	-4.7048	-5.10769	-5.15196	-4.7048	-5.28458	37.5	6.6634e-05	9.21985e-05	4.04637e-05	5.16154e-05	9.21985e-05	3.30904e-05	-4.1763	-4.03528	-4.39293	-4.28722	-4.03528	-4.4803	18.75	1.81667e-06	1.27553e-05	2.3645e-06
43	4.67412e-07	8.58e-06	5.20932e-07	7.19231e-06	1.26351e-06	1.07471e-06	-6.3303	-5.06651	-6.28322	-5.14313	-5.89842	-5.96871	21	6.25763e-07	5.5581e-06	5.14695e-07	-6.20359	-5.25507	-6.28845	37.5	2.91043e-05	0.000359375	2.5172e-05	1.75694e-05	0.000359375	1.67505e-05	-4.53604	-3.44445	-4.59908	-4.75524	-3.44445	-4.77597	37.5	3.23692e-05	4.80282e-05	2.01441e-05	2.50735e-05	4.80282e-05	1.64734e-05	-4.48987	-4.3185	-4.69585	-4.60078	-4.3185	-4.78322	37.5	1.15898e-05	2.13311e-05	7.64855e-06
43	7.34505e-07	9.32609e-06	6.86684e-07	1.225e-05	2.01119e-06	1.72756e-06	-6.13401	-5.0303	-6.16324	-4.91186	-5.69655	-5.76257	41.75	3.23467e-07	1.55e-05	3.52842e-07	-6.49017	-4.80967	-6.45242	37.5	9.87014e-06	0.000158889	8.6303e-06	5.95833e-06	0.000158889	5.74297e-06	-5.00568	-3.79891	-5.06397	-5.22488	-3.79891	-5.24086	37.5	3.21923e-05	4.94538e-05	2.02713e-05	2.49364e-05	4.94538e-05	1.65775e-05	-4.49225	-4.3058	-4.69312	-4.60317	-4.3058	-4.78048	37.5	8.2954e-06	1.31078e-05	5.20329e-06
43	3.63397e-06	0.000134234	5.17142e-06				-5.43962	-3.87214	-5.28639	#NUM!	#NUM!	#NUM!	41.75	6.69129e-07	1.03265e-05	6.44821e-07	-6.17449	-4.98605	-6.19056	37.5	1.27861e-05	0.0003795	1.1368e-05	7.71864e-06	0.0003795	7.56478e-06	-4.89326	-3.42079	-4.94431	-5.11246	-3.42079	-5.1212	37.5	1.1978e-05	8.536e-05	1.02333e-05	9.27826e-06	8.536e-05	8.36863e-06	-4.92162	-4.06875	-4.98998	-5.03253	-4.06875	-5.07735	37.5	6.49837e-06	1.29195e-05	4.39162e-06
43	7.74862e-07	4.125e-05	1.20345e-06	1.07755e-05	4.125e-05	8.54369e-06	-6.11078	-4.38458	-5.91957	-4.96756	-4.38458	-5.06835	41.75	3.85871e-07	6.78723e-06	3.79861e-07	-6.41356	-5.16831	-6.42038	37.5	1.2547e-05	5.64043e-05	1.00348e-05	7.57429e-06	5.64043e-05	6.67758e-06	-4.90146	-4.24869	-4.99849	-5.12066	-4.24869	-5.17538	37.5	5.95077e-06	6.45333e-05	5.26085e-06	4.60952e-06	6.45333e-05	4.30222e-06	-5.22543	-4.19022	-5.27894	-5.33634	-4.19022	-5.36631	37.5	4.87614e-05	0.000721188	4.45012e-05
43	1.23045e-06	6.41667e-05	1.90282e-06	1.71111e-05	6.41667e-05	1.35088e-05	-5.90994	-4.19269	-5.7206	-4.76672	-4.19269	-4.86938	41.75	4.57188e-07	9.64615e-06	4.61906e-07	-6.33991	-5.01565	-6.33545	37.5	1.79252e-05	0.000101152	1.46898e-05	1.08209e-05	0.000101152	9.77521e-06	-4.74654	-3.99502	-4.83298	-4.96574	-3.99502	-5.00987	37.5	7.83161e-06	4.05778e-05	6.45339e-06	6.06645e-06	4.05778e-05	5.27746e-06	-5.10615	-4.39171	-5.19021	-5.21707	-4.39171	-5.27758	37.5	5.66922e-06	6.23333e-05	5.0785e-06
43	7.62906e-08	8.13205e-07	6.48436e-08	3.23323e-06	3.12162e-06	1.58822e-06	-7.11753	-6.0898	-7.18813	-5.49036	-5.50562	-5.79909	41.75	2.76881e-06	6.21042e-05	2.81945e-06	-5.55771	-4.20688	-5.54984	37.5	9.87014e-07	5.39623e-06	8.06358e-07	5.95833e-07	5.39623e-06	5.36585e-07	-6.00568	-5.26791	-6.09347	-6.22488	-5.26791	-6.27036	37.5	6.46921e-06	5.81935e-05	5.64187e-06	5.01111e-06	5.81935e-05	4.61381e-06	-5.18915	-4.23513	-5.24858	-5.30007	-4.23513	-5.33594	37.5	8.56046e-06	5.57097e-05	7.30648e-06
43	5.17196e-07	1.26351e-06	1.51382e-07	6.5e-06	8.58e-06	3.69828e-06	-6.28635	-5.89842	-6.81993	-5.18709	-5.06651	-5.432	41.75	1.62653e-06	6.02105e-05	1.74209e-06	-5.78874	-4.22033	-5.75893	75	3.13159e-06	4.15789e-06	1.92336e-06	2.07895e-06	4.15789e-06	1.38596e-06	-5.50424	-5.38113	-5.71594	-5.68216	-5.38113	-5.85825	37.5	5.80938e-06	2.2e-05	4.56828e-06	4.5e-06	2.2e-05	3.73585e-06	-5.23587	-4.65758	-5.34025	-5.34679	-4.65758	-5.42761	37.5	2.5845e-06	1.84324e-05	2.22846e-06
43	8.80892e-07	2.01119e-06	2.43342e-07	1.02143e-05	9.32609e-06	4.875e-06	-6.05508	-5.69655	-6.61378	-4.99079	-5.0303	-5.31203	41.75	1.3712e-06	9.80128e-06	1.10182e-06	-5.8629	-5.00872	-5.95789	75	1.26962e-05	2.06688e-05	8.30853e-06	8.42857e-06	2.06688e-05	5.98708e-06	-4.89632	-4.68468	-5.08048	-5.07425	-4.68468	-5.22278	75	2.38241e-05	3.625e-05	1.50729e-05	1.74635e-05	3.625e-05	1.17857e-05	-4.62298	-4.44069	-4.8218	-4.75787	-4.44069	-4.92864	37.5	2.80923e-07	1.44737e-06	2.3269e-07
87	4.50773e-08	7.56014e-07	5.35623e-08	3.4375e-06	7.56014e-07	6.19718e-07	-7.34604	-6.12147	-7.27114	-5.46376	-6.12147	-6.20781	41.75	2.99919e-07	1.71053e-06	2.23477e-07	-6.523	-5.76687	-6.65077	75	8.6725e-06	1.50577e-05	5.7798e-06	5.75735e-06	1.50577e-05	4.16489e-06	-5.06186	-4.82224	-5.23809	-5.23978	-4.82224	-5.3804	75	4.42219e-05	5.59167e-05	2.62432e-05	3.24155e-05	5.59167e-05	2.05199e-05	-4.35436	-4.25246	-4.58098	-4.48925	-4.25246	-4.68783	75	1.73802e-07	3.4375e-07	1.14855e-07
87	2.88495e-08	6.21469e-07	4.18824e-08	2.2e-06	6.21469e-07	4.84581e-07	-7.53986	-6.20658	-7.37797	-5.65758	-6.20658	-6.31463	41.75	1.08995e-06	7.98286e-06	8.82393e-07	-5.96259	-5.09784	-6.05434	75	1.38081e-05	0.00025	1.2271e-05	9.16667e-06	0.00025	8.84244e-06	-4.85987	-3.60206	-4.91112	-5.03779	-3.60206	-5.05343	75	1.70143e-05	2.24177e-05	1.02487e-05	1.24718e-05	2.24177e-05	8.01357e-06	-4.76918	-4.64941	-4.98933	-4.90407	-4.64941	-5.09617	75	2.7475e-06	4.89916e-06	1.74939e-06
87	5.93275e-07	6.67857e-06	5.0298e-07		6.67857e-06		-6.22674	-5.17532	-6.29845	#NUM!	-5.17532	#NUM!	83.5	1.35185e-06	3.93462e-05	1.32987e-06	-5.86907	-4.4051	-5.87619	75	1.39108e-05	0.0003971	1.25244e-05	9.23488e-06	0.0003971	9.025e-06	-4.85665	-3.4011	-4.90224	-5.03457	-3.4011	-5.04455	75	1.11476e-05	0.000286	1.01603e-05	8.17143e-06	0.000286	7.94444e-06	-4.95282	-3.54363	-4.99309	-5.0877	-3.54363	-5.09994	75	6.98106e-07	1.28906e-06	4.50228e-07
87	4.45208e-10	2.61905e-08	1.27786e-09	3.39506e-08	2.61905e-08	1.47849e-08	-9.35144	-7.58186	-8.89352	-7.46915	-7.58186	-7.83018	83.5	1.4823e-06	3.53571e-05	1.44328e-06	-5.82907	-4.45152	-5.84065	75	7.37351e-06	5.43889e-05	6.23211e-06	4.895e-06	5.43889e-05	4.49083e-06	-5.13233	-4.26449	-5.20536	-5.31025	-4.26449	-5.34767	75	2.38033e-06	2.2e-05	2.06751e-06	1.74483e-06	2.2e-05	1.61661e-06	-5.62336	-4.65758	-5.68455	-5.75825	-4.65758	-5.79139	75	5.16221e-05	0.000590118	4.78365e-05
87	6.55669e-10	2.29167e-08	1.35819e-09	5e-08	2.29167e-08	1.57143e-08	-9.18332	-7.63985	-8.86704	-7.30103	-7.63985	-7.80371	83.5	1.72823e-06	5.37308e-05	1.70525e-06	-5.7624	-4.26978	-5.76821	75	7.27449e-07	6.82759e-06	6.25907e-07	4.82927e-07	6.82759e-06	4.51025e-07	-6.1382	-5.16573	-6.20349	-6.31612	-5.16573	-6.3458	75	2.78691e-06	3.17778e-05	2.45483e-06	2.04286e-06	3.17778e-05	1.91946e-06	-5.55488	-4.49788	-5.60998	-5.68976	-4.49788	-5.71682	75	1.5403e-05	0.0002783	1.47287e-05
87	1.53455e-09	7.38255e-09	6.00209e-10	1.17021e-07	7.38255e-09	6.94444e-09	-8.81402	-8.13179	-9.2217	-6.93174	-8.13179	-8.15836	83.5	2.31681e-06	0.000179171	2.34786e-06	-5.63511	-3.74673	-5.62933	75	4.14242e-07	4.63158e-06	3.6024e-07	2.75e-07	4.63158e-06	2.59587e-07	-6.38275	-5.33427	-6.44341	-6.56067	-5.33427	-6.58572	75	5.38803e-05	0.000319	4.49463e-05	3.94952e-05	0.000319	3.51441e-05	-4.26857	-3.49621	-4.34731	-4.40346	-3.49621	-4.45415	75	7.70324e-06	5.632e-05	6.8151e-06
87	4.50773e-09	4.95495e-08	3.74303e-09	3.4375e-07	4.95495e-08	4.33071e-08	-8.34604	-7.30496	-8.42678	-6.46376	-7.30496	-7.36344	83.5	3.47318e-06	4.76667e-05	3.24598e-06	-5.45927	-4.32179	-5.48865	150	2.42829e-05	2.48286e-05	1.33638e-05	1.72079e-05	2.48286e-05	1.01637e-05	-4.6147	-4.60505	-4.87407	-4.76427	-4.60505	-4.99295	75	8.7633e-06	5.25938e-05	7.32114e-06	6.42366e-06	5.25938e-05	5.72449e-06	-5.05733	-4.27907	-5.13542	-5.19222	-4.27907	-5.24226	75	2.43859e-06	1.496e-05	2.10668e-06
87	9.61648e-08	2.26804e-07	1.90146e-08	7.33333e-06	2.26804e-07	2.2e-07	-7.01698	-6.64435	-7.72091	-5.1347	-6.64435	-6.65758	83.5	1.33138e-06	2.42407e-05	1.27395e-06	-5.8757	-4.61545	-5.89485	150	2.21828e-05	3.17692e-05	1.38272e-05	1.57197e-05	3.17692e-05	1.05162e-05	-4.65398	-4.49799	-4.85927	-4.80356	-4.49799	-4.97814	75	6.19831e-06	3.73214e-05	5.1801e-06	4.54348e-06	3.73214e-05	4.05039e-06	-5.20773	-4.42804	-5.28566	-5.34261	-4.42804	-5.3925	75	1.0823e-05	6.05e-05	9.21856e-06
173	1.99753e-09	2.85714e-08	2.09862e-09		2.85714e-08		-8.69951	-7.54407	-8.67807	#NUM!	-7.54407	#NUM!	83.5	7.20701e-06	5.13333e-05	6.19284e-06	-5.14224	-4.2896	-5.20811	150	6.42314e-06	9.94521e-06	4.10572e-06	4.55172e-06	9.94521e-06	3.12258e-06	-5.19225	-5.00239	-5.38661	-5.34182	-5.00239	-5.50549	150	6.88161e-05	0.000100535	4.18922e-05	5.92192e-05	0.000100535	3.72672e-05	-4.16231	-3.99768	-4.37787	-4.22754	-3.99768	-4.42867	150	4.96886e-09	1.52778e-08	3.73218e-09
173	1.79172e-07	1.86837e-06	1.40574e-07		1.86837e-06	1.74603e-06	-6.74673	-5.72854	-6.85209	#NUM!	-5.72854	-5.75795	83.5	1.14111e-05	3.97615e-05	8.34565e-06	-4.94267	-4.40054	-5.07854	150	4.19403e-05	0.00179	3.844e-05	2.97208e-05	0.00179	2.92353e-05	-4.37737	-2.74715	-4.41522	-4.52694	-2.74715	-4.53409	150	9.49834e-05	0.00013331	5.69579e-05	8.17372e-05	0.00013331	5.06697e-05	-4.02235	-3.87514	-4.24445	-4.08758	-3.87514	-4.29525	150	6.29388e-09	1.66667e-08	4.49467e-09
173	4.34756e-09	2.76382e-08	2.13402e-09	6.47059e-07	2.76382e-08	2.6506e-08	-8.36175	-7.55849	-8.6708	-6.18906	-7.55849	-7.57666	167	2.6396e-06	5.68333e-05	2.5282e-06	-5.57846	-4.2454	-5.59719	150	1.34529e-05	0.0002925	1.21392e-05	9.53333e-06	0.0002925	9.23242e-06	-4.87118	-3.53387	-4.91581	-5.02076	-3.53387	-5.03468	150	1.75536e-05	2.55357e-05	1.0669e-05	1.51056e-05	2.55357e-05	9.49115e-06	-4.75563	-4.59285	-4.97188	-4.82086	-4.59285	-5.02268	150	5.03511e-09	1.83333e-08	3.98099e-09
173	4.34756e-10	7.43243e-09	5.36738e-10	6.47059e-08	7.43243e-09	6.66667e-09	-9.36175	-8.12887	-9.27024	-7.18906	-8.12887	-8.17609	167	1.56887e-06	4.76667e-05	1.5238e-06	-5.80441	-4.32179	-5.81707	150	1.50375e-06	3.41e-05	1.35868e-06	1.06563e-06	3.41e-05	1.03333e-06	-5.82282	-4.46725	-5.86688	-5.9724	-4.46725	-5.98576	150	4.63935e-05	0.000399235	4.07983e-05	3.99235e-05	0.000399235	3.62941e-05	-4.33354	-3.39877	-4.38936	-4.39877	-3.39877	-4.44016	150	2.90487e-08	5.78947e-08	1.8578e-08
173	3.21341e-09	6.62651e-09	5.26213e-10	4.78261e-07	6.62651e-09	6.53595e-09	-8.49303	-8.17872	-9.27884	-6.32034	-8.17872	-8.18469	167	1.82325e-06	2.82353e-05	1.71444e-06	-5.73915	-4.54921	-5.76588	150	2.91637e-06	2.2e-05	2.48401e-06	2.06667e-06	2.2e-05	1.8892e-06	-5.53516	-4.65758	-5.60485	-5.68473	-4.65758	-5.72372	150	8.65286e-06	0.000138286	7.94256e-06	7.44615e-06	0.000138286	7.06569e-06	-5.06284	-3.85922	-5.10004	-5.12807	-3.85922	-5.15085	150	7.00762e-07	4.71429e-06	6.37634e-07
173	1.92805e-08	4.96241e-07	3.40622e-08	2.86957e-06	4.96241e-07	4.23077e-07	-7.71488	-6.30431	-7.46773	-5.54218	-6.30431	-6.37358	167	1.54815e-06	1.07317e-05	1.34766e-06	-5.81019	-4.96933	-5.87042	150	1.55803e-06	7.81579e-06	1.27202e-06	1.10409e-06	7.81579e-06	9.67427e-07	-5.80742	-5.10703	-5.89551	-5.957	-5.10703	-6.01438	150	3.80552e-06	4.08571e-05	3.40805e-06	3.27481e-06	4.08571e-05	3.0318e-06	-5.41959	-4.38873	-5.46749	-5.48481	-4.38873	-5.5183	150	6.74345e-09	6.47059e-08	6.48069e-09
173	1.01244e-09	5.41872e-09	4.21121e-10	1.50685e-07	5.41872e-09	5.23062e-09	-8.99463	-8.2661	-9.37559	-6.82193	-8.2661	-8.28145	167	2.36199e-06	4.125e-05	2.2375e-06	-5.62672	-4.38458	-5.65024	150	8.66067e-07	7.15e-06	7.43175e-07	6.13734e-07	7.15e-06	5.65217e-07	-6.06245	-5.14569	-6.12891	-6.21202	-5.14569	-6.24778	150	7.70002e-05	0.000260906	5.93995e-05	6.62619e-05	0.000260906	5.28418e-05	-4.11351	-3.58352	-4.22622	-4.17874	-3.58352	-4.27702	150	2.48608e-05	5.57051e-05	1.66779e-05
173	3.07952e-10	5.97826e-09	4.25777e-10	4.58333e-08	5.97826e-09	5.28846e-09	-9.51152	-8.22343	-9.37082	-7.33882	-8.22343	-8.27667	167	3.71556e-06	6.11111e-05	3.50714e-06	-5.42998	-4.21388	-5.45505														150	1.72113e-05	8.55e-05	1.41908e-05				-4.76419	-4.06803	-4.84799				150	7.6082e-06	3.27609e-05	6.29303e-06
173	1.34379e-08	1.41935e-07	1.06701e-08		1.41935e-07	1.3253e-07	-7.87167	-6.84791	-7.97183	#NUM!	-6.84791	-6.87769	167	6.3063e-06	9.24468e-05	5.90827e-06	-5.20023	-4.03411	-5.22854																											150	7.48004e-06	1.66618e-05	5.00633e-06
													167	5.27695e-06	4.3175e-05	4.68988e-06	-5.27762	-4.36477	-5.32884																											150	1.70544e-06	4.66667e-06	1.23201e-06
													167	4.03064e-06	2.61667e-05	3.47698e-06	-5.39463	-4.58225	-5.4588																											150	2.33244e-06	9.625e-06	1.90828e-06
																																														150	9.32427e-09	2.29167e-08	6.48069e-09
[truncated: 87 more columns]

## Sheet: Table S2-Bacterial growth
pH	E. coli ESBL 10682 (cfu/mL)	Salmonella Typhimurium DSM 30122 (cfu/mL)	Total bacterial count (cfu/mL)	Transconjugants (cfu/mL)	SXT (µg/mL)	E. coli ESBL 10682 (cfu/mL)	Salmonella Typhimurium DSM 30122 (cfu/mL)	Total bacterial count (cfu/mL)	Transconjugants (cfu/mL)	F (µg/mL)	E. coli ESBL 10682 (cfu/mL)	Salmonella Typhimurium DSM 30122 (cfu/mL)	Total bacterial count (cfu/mL)	Transconjugants (cfu/mL)	CTX (µg/mL)	E. coli ESBL 10682 (cfu/mL)	Salmonella Typhimurium DSM 30122 (cfu/mL)	Total bacterial count (cfu/mL)	Transconjugants (cfu/mL)	Osmolality (mosm/kg)	E. coli ESBL 10682 (cfu/mL)	Salmonella Typhimurium DSM 30122 (cfu/mL)	Total bacterial count (cfu/mL)	Transconjugants (cfu/mL)	Acetate (mMol/L)	E. coli ESBL 10682 (cfu/mL)	Salmonella Typhimurium DSM 30122 (cfu/mL)	Total bacterial count (cfu/mL)	Transconjugants (cfu/mL)	D/L-Lactate (mMol/L)	E. coli ESBL 10682 (cfu/mL)	Salmonella Typhimurium DSM 30122 (cfu/mL)	Total bacterial count (cfu/mL)	Transconjugants (cfu/mL)	n-Butyrate	E. coli ESBL 10682 (cfu/mL)	Salmonella Typhimurium DSM 30122 (cfu/mL)	Total bacterial count (cfu/mL)	Transconjugants (cfu/mL)	Propionate (mMol/L)	E. coli ESBL 10682 (cfu/mL)	Salmonella Typhimurium DSM 30122 (cfu/mL)	Total bacterial count (cfu/mL)	Transconjugants (cfu/mL)	copper (µg/mL)	E. coli ESBL 10682 (cfu/mL)	Salmonella Typhimurium DSM 30122 (cfu/mL)	Total bacterial count (cfu/mL)	Transconjugants (cfu/mL)
5	5.09091e+08	1.72727e+08	6.81818e+08	2700	0	2.02727e+08	9.72727e+07	3e+08	9070	0	2.02727e+08	9.72727e+07	3e+08	9070	0.4	1.66337e+07	190909	1.68246e+07	116.667	200	3.18182e+08	200000000	5.18182e+08	2540	147.9	1.83636e+08	1.27273e+08	3.10909e+08	3160	114	2.99091e+08	1.29091e+08	4.28182e+08	3060	152.1	1.32727e+08	7.81818e+07	2.10909e+08	7860	109.08	2.19091e+08	1.16364e+08	3.35455e+08	40	0	4.09091e+08	2.18182e+07	4.30909e+08	330
5	2.81818e+08	1.81818e+08	4.63636e+08	2940	0	2.03636e+08	1.52727e+08	3.56364e+08	7580	0	2.03636e+08	1.52727e+08	3.56364e+08	7580	0.4	3.58416e+07	345455	3.6187e+07	1506.67	200	1.54545e+08	200000000	3.54545e+08	3000	147.9	2.62727e+08	1.3e+08	3.92727e+08	4130	0	4.72727e+08	1.72727e+08	6.45455e+08	4580	152.1	1.24545e+08	7.63636e+07	2.00909e+08	10180	109.08	1.83636e+08	1.08182e+08	2.91818e+08	530	0	2.45455e+08	4.09091e+07	2.86364e+08	1320
5	3.90909e+08	1.42727e+08	5.33636e+08	2740	0	1.85455e+08	1.09091e+08	2.94545e+08	3770	0	1.85455e+08	1.09091e+08	2.94545e+08	3770	0.4	4.44554e+07	145455	4.46009e+07	280	200	2.36364e+08	200000000	4.36364e+08	3300	147.9	2.9e+08	1.32727e+08	4.22727e+08	1320	0	4.81818e+08	2.09091e+08	6.90909e+08	5440	152.1	1.29091e+08	7.63636e+07	2.05455e+08	1950	109.08	2.04545e+08	1.16364e+08	3.20909e+08	150	0	2.8e+08	2.54545e+07	3.05455e+08	830
5	2.72727e+08	5.45455e+07	3.27273e+08	2410	5	5.45455e+06	2.37273e+08	2.42727e+08	208.333	2	227000000	1.23e+08	350000000	3890	0.5	1.16832e+07	145455	1.18286e+07	1826.67	300	4.54545e+08	1.81818e+08	6.36364e+08	3300	110.925	380000000	190000000	570000000	790	0	3.54545e+08	1.45455e+08	5e+08	3460	114.075	2.49091e+08	1.2e+08	3.69091e+08	4350	72.72	2.90909e+08	1.34545e+08	4.25455e+08	2870	0	2.70909e+08	2.36364e+07	2.94545e+08	3110
5	3.36364e+08	5.36364e+07	3.9e+08	6340	5	3.63636e+06	2.60909e+08	2.64545e+08	196.667	2	225000000	1.4e+08	365000000	5280	0.5	2.37624e+06	81818.2	2.45806e+06	2506.67	300	4.09091e+08	200000000	6.09091e+08	2470	110.925	3.18182e+07	1.42727e+08	1.74545e+08	2950	114	3.81818e+08	6.54545e+07	4.47273e+08	1000	114.075	1.88182e+08	1.09091e+08	2.97273e+08	6100	72.72	2.81818e+08	1.51818e+08	4.33636e+08	1990	0	3.26364e+08	1.90909e+07	3.45455e+08	1900
5	3.09091e+08	1.63636e+08	4.72727e+08	5260	0	3.46364e+08	9.54545e+07	4.41818e+08	810	4	197000000	1.32e+08	329000000	5320	0.5	1.0396e+07	154545	1.05506e+07	1493.33	300	3.36364e+08	180000000	5.16364e+08	2090	110.925	340000000	130000000	470000000	2315	114	3.72727e+08	5.18182e+07	4.24545e+08	980	114.075	2.58182e+08	1.43636e+08	4.01818e+08	3220	72.72	3.16364e+08	1.35455e+08	4.51818e+08	1750	0	3.37273e+08	1.90909e+07	3.56364e+08	5220
5	3.45455e+08	1.81818e+08	5.27273e+08	5300	0	2.67273e+08	7e+07	3.37273e+08	640	4	210000000	96000000	306000000	4930	0.6	1.26364e+07	36363.6	1.26727e+07	2423.33	600	4.54545e+08	2.45455e+08	700000000	1440	73.95	370000000	190000000	560000000	3080	85.5	3.81818e+08	6e+07	4.41818e+08	5325	76.05	2.12727e+08	1.19091e+08	3.31818e+08	10980	36.36	3.49091e+08	1.67273e+08	5.16364e+08	6630	11	1.57273e+08	2.54545e+07	1.82727e+08	2110
5	3.81818e+08	1.36364e+08	5.18182e+08	4000	0	2.1e+08	1.71818e+08	3.81818e+08	2010	4	195000000	96000000	291000000	2900	0.6	3.54545e+07	81818.2	3.55364e+07	3330	600	4.81818e+08	2.18182e+08	700000000	3180	73.95	480000000	170000000	650000000	5530	57	500000000	7.18182e+07	5.71818e+08	3740	76.05	2.47273e+08	1.29091e+08	3.76364e+08	6200	36.36	3.31818e+08	1.65455e+08	4.97273e+08	8270	11	1.66364e+08	2.36364e+07	1.9e+08	1920
5.5	400000000	1.4e+08	540000000	10280	1	2.81818e+07	9.81818e+07	1.26364e+08	30	6	1000000000	800000000	1800000000	970	0.6	7.72727e+06	263636	7.99091e+06	2876.67	600	4.27273e+08	2.18182e+08	6.45455e+08	980	73.95	420000000	150000000	570000000	2960	0	4.45455e+08	4.09091e+07	4.86364e+08	5660	76.05	2.14545e+08	1.08182e+08	3.22727e+08	5350	36.36	3.68182e+08	1.39091e+08	5.07273e+08	7960	11	1.51818e+08	1.90909e+07	1.70909e+08	830
5.5	400000000	1.36364e+08	5.36364e+08	5760	1	1.96364e+07	9.63636e+07	1.16e+08	290	6	8.54545e+07	7.63636e+07	1.61818e+08	360	0.4	4.01818e+07	1.34545e+07	5.36364e+07	2063.33	700	3.18182e+08	9.09091e+07	4.09091e+08	580	36.975	360000000	200000000	560000000	8760	0	3.09091e+08	5.09091e+07	3.6e+08	4840	38.025	1.92727e+08	8.09091e+07	2.73636e+08	11320	0	4.72727e+08	1.72727e+08	6.45455e+08	4580	11	2.49091e+08	9.09091e+07	340000000	9380
5.5	4.36364e+08	1.35455e+08	5.71818e+08	7500	1	3e+07	1.64545e+08	1.94545e+08	1440	6	6.45455e+07	6.36364e+07	1.28182e+08	30	0.4	3.86364e+07	4.49505e+06	4.31314e+07	510	700	2.63636e+08	200000000	4.63636e+08	620	36.975	410000000	250000000	660000000	9180	114	500000000	3.81818e+07	5.38182e+08	5480	38.025	430000000	270000000	700000000	8630	0	4.81818e+08	2.09091e+08	6.90909e+08	5440	11	2.49091e+08	1.04545e+08	3.53636e+08	3220
5.5	4.90909e+08	5e+07	5.40909e+08	1700	2.5	2.36364e+06	1.38182e+08	1.40545e+08	613.333	0	3.46364e+08	9.54545e+07	4.41818e+08	810	0.4	1.23e+08	563636	1.23564e+08	2660	700	3.63636e+08	1.72727e+08	5.36364e+08	1020	36.975	620000000	220000000	840000000	2350	28.5	4.36364e+08	6.36364e+07	5e+08	10880	0	4.72727e+08	1.72727e+08	6.45455e+08	4580	0	3.54545e+08	1.45455e+08	5e+08	3460	11	2.07273e+08	4.27273e+07	2.5e+08	3180
5.5	3.90909e+08	4.90909e+07	4.4e+08	2680	2.5	1.71818e+07	1.26364e+08	1.43545e+08	370	0	2.67273e+08	7e+07	3.37273e+08	640	0.5	9750000	1.30909e+06	1.10591e+07	150	800	3.27273e+08	100000000	4.27273e+08	860	0	4.72727e+08	1.72727e+08	6.45455e+08	4580	28.5	4.81818e+08	4.81818e+07	530000000	11500	0	4.81818e+08	2.09091e+08	6.90909e+08	5440	109.08	1.68182e+08	1.54545e+07	1.83636e+08	9120	22	8.72727e+07	4.27273e+07	130000000	280
5.5	4.63636e+08	1.45455e+08	6.09091e+08	4710	2.5	3.18182e+06	1.73636e+08	1.76818e+08	230	0	2.1e+08	1.71818e+08	3.81818e+08	2010	0.5	1.82727e+07	2.59091e+06	2.08636e+07	93.3333	800	2.81818e+08	1.63636e+08	4.45455e+08	420	0	4.81818e+08	2.09091e+08	6.90909e+08	5440	0	9.90909e+07	4260	9.90952e+07	3.905e-05	0	3.54545e+08	1.45455e+08	5e+08	3460	109.08	1.56364e+08	9.09091e+06	1.65455e+08	2530	22	4.27273e+07	2.63636e+07	6.90909e+07	195
5.5	3.09091e+08	1.18182e+08	4.27273e+08	5540	5	1.90909e+06	3.27273e+07	3.46364e+07	216.667	2	1.61818e+08	5.18182e+07	2.13636e+08	110	0.5	5.07921e+07	1.05941e+06	5.18515e+07	2060	800	4.36364e+08	2.27273e+08	6.63636e+08	680	0	3.54545e+08	1.45455e+08	5e+08	3460	0	2.72727e+07	7720	2.72804e+07	2.17744e-05	152.1	1.54545e+08	1.54545e+07	1.7e+08	6170	72.72	2.52727e+08	1.45455e+07	2.67273e+08	10490	22	1.04545e+08	2.90909e+07	1.33636e+08	210
5.5	3.90909e+08	1.54545e+08	5.45455e+08	2540	5	4.81818e+06	2.31818e+08	2.36636e+08	183.333	2	1.20909e+08	3.81818e+07	1.59091e+08	710	0.6	3.11818e+07	3.18182e+06	3.43636e+07	1266.67	900	300000000	50000000	350000000	693.333	147.9	2.40909e+08	4e+06	2.44909e+08	7160	114	2.18182e+08	8.36364e+07	3.01818e+08	4420	152.1	2.36364e+08	1.27273e+07	2.49091e+08	1760	72.72	2.81818e+08	2.18182e+07	3.03636e+08	1360	22	1.07273e+08	2.72727e+07	1.34545e+08	6970
6	3.90909e+08	1.09091e+08	5e+08	6800	5		2.81818e+06	2.81818e+06	1.57273e+08	2	2.65455e+08	8.72727e+07	3.52727e+08	1630	0.6	3.62727e+07	2.08182e+06	3.83545e+07	3453.33	900	3.27273e+08	7.27273e+07	400000000	1190	147.9	2.45455e+08	8e+06	2.53455e+08	2340	114	2.43636e+08	1.09091e+08	3.52727e+08	3400	152.1	2.38182e+08	1.90909e+07	2.57273e+08	780	36.36	4.90909e+08	2.36364e+07	5.14545e+08	8080	22	1.21818e+08	2.81818e+07	1.5e+08	9120
6	3.54545e+08	1.16364e+08	4.70909e+08	3600	0	500000000	3.90909e+07	5.39091e+08	8000	4	1.83636e+08	5.72727e+07	2.40909e+08	460	0.6	2.72727e+07	1.29091e+06	2.85636e+07	3286.67	900	300000000	7.27273e+07	3.72727e+08	850	147.9	2.90909e+08	9.09091e+06	3e+08	310	114	2.94545e+08	1.11818e+08	4.06364e+08	2090	114.075	3.18182e+08	9.09091e+06	3.27273e+08	2600	36.36	3.36364e+08	2.18182e+07	3.58182e+08	6010	22	1.28182e+08	3e+07	1.58182e+08	9180
6	3.63636e+08	1.36364e+08	500000000	3040	0	420000000	4.63636e+07	4.66364e+08	9070	4	2.13636e+08	5.36364e+07	2.67273e+08	2900	0.4	8.90909e+06	1.27273e+06	1.01818e+07	973.333	1000	1.63636e+08	4.54545e+07	2.09091e+08	413.333	110.925	3.81818e+08	14000000	3.95818e+08	3500	85.5	2.46364e+08	9.45455e+07	3.40909e+08	4800	114.075	2.63636e+08	2.09091e+07	2.84545e+08	460	36.36	3.36364e+08	3e+07	3.66364e+08	3120	22	8.18182e+07	9.09091e+07	1.72727e+08	1062.5
6	5.27273e+08	5.45455e+07	5.81818e+08	530	0	2.69091e+08	3.27273e+07	3.01818e+08	5920	6	7.18182e+07	1.63636e+07	8.81818e+07	70	0.4	1.81818e+06	1.36634e+06	3.18452e+06	1820	1000	2.09091e+08	4.54545e+07	2.54545e+08	286.667	110.925	3.90909e+08	9.09091e+06	4e+08	3610	85.5	2.43636e+08	1.10909e+08	3.54545e+08	6870	114.075	3.81818e+08	2.45455e+07	4.06364e+08	390	0	4.45455e+08	4.09091e+07	4.86364e+08	5660	22	6.90909e+07	8.54545e+07	1.54545e+08	877.5
6	3.90909e+08	5.09091e+07	4.41818e+08	860	1	3.54545e+07	4.63636e+07	8.18182e+07	10	6	7.09091e+07	1.27273e+07	8.36364e+07	80	0.4	6500000	827273	7.32727e+06	1570	500	4.27273e+08	1.81818e+07	4.45455e+08	2790	73.95	3.27273e+08	1.6e+07	3.43273e+08	5750	85.5	2.49091e+08	1.1e+08	3.59091e+08	1700	76.05	4.18182e+08	4.54545e+07	4.63636e+08	3880	0	3.09091e+08	5.09091e+07	3.6e+08	4840	22	9.18182e+07	7.54545e+07	1.67273e+08	1115
6	4.09091e+08	5.45455e+07	4.63636e+08	2050	1	4.90909e+07	3.72727e+07	8.63636e+07	220	6	1.40909e+08	1.81818e+07	1.59091e+08	250	0.5	5750000	1.77273e+06	7.52273e+06	236.667	600	3.63636e+08	4.54545e+07	4.09091e+08	3860	73.95	4.36364e+08	1.63636e+07	4.52727e+08	2600	57	2.94545e+08	1.22727e+08	4.17273e+08	4440	76.05	3.81818e+08	2.72727e+07	4.09091e+08	4280	145.44	8.81818e+07	1.90909e+07	1.07273e+08	90	43	3.24752e+07	3.36364e+07	6.61116e+07	105
6	370000000	140000000	510000000	2870	1	2.36364e+07	3.90909e+07	6.27273e+07	10	0	500000000	3.90909e+07	5.39091e+08	8000	0.5	8.36364e+06	2.46364e+06	1.08273e+07	1783.33	600	2.54545e+08	3.63636e+07	2.90909e+08	7750	73.95	5.36364e+08	1.09091e+07	5.47273e+08	4140	57	2.57273e+08	9.18182e+07	3.49091e+08	2920	76.05	2.73636e+08	4.09091e+07	3.14545e+08	1660	109.08	1.58182e+08	2.27273e+07	1.80909e+08	1280	43	3e+07	2.27273e+07	5.27273e+07	195
6	330000000	190000000	520000000	4260	2.5	7.27273e+06	5.90909e+07	6.63636e+07	780	0	420000000	4.63636e+07	4.66364e+08	9070	0.5	1.12871e+07	1.76238e+06	1.30495e+07	2620	700	3.90909e+08	1.81818e+07	4.09091e+08	30	0	4.45455e+08	4.09091e+07	4.86364e+08	5660	57	3.00909e+08	1.17273e+08	4.18182e+08	2960	38.025	3.18182e+08	5.09091e+07	3.69091e+08	5220	109.08	1.32727e+08	25000000	1.57727e+08	340	43	1.90909e+07	2.09091e+07	40000000	195
6	350000000	180000000	530000000	2760	2.5	13000000	7.72727e+07	9.02727e+07	945	0	2.69091e+08	3.27273e+07	3.01818e+08	5920	0.6	3.12727e+07	1.19091e+06	3.24636e+07	266.667	700	2.09091e+08	9.09091e+06	2.18182e+08	2000	0	3.09091e+08	5.09091e+07	3.6e+08	4840	28.5	2.68182e+08	8.72727e+07	3.55455e+08	3520	38.025	4.54545e+08	4.36364e+07	4.98182e+08	4725	109.08	1.35455e+08	2.54545e+07	1.60909e+08	1540	43	7.72727e+07	2.90909e+07	1.06364e+08	3905
6.5	5.18182e+08	2.18182e+08	7.36364e+08	6100	2.5	1.54545e+07	7.54545e+07	9.09091e+07	575	2	2.42727e+08	1.36364e+07	2.56364e+08	9350	0.6	3.76364e+07	1.95455e+06	3.95909e+07	930	700	3.81818e+08	300000000	6.81818e+08	1220	147.9	300000000	2.81818e+07	3.28182e+08	1145	28.5	600000000	9.27273e+07	6.92727e+08	2300	38.025	2.72727e+08	6e+07	3.32727e+08	2035	72.72	2.15455e+08	2.81818e+07	2.43636e+08	1570	43	8.90909e+07	2.32727e+07	1.12364e+08	960
6.5	4.27273e+08	1.73636e+08	6.00909e+08	2420	5	2e+06	5.63636e+07	5.83636e+07	480	2	3.18182e+08	1.8e+07	3.36182e+08	7510	0.6	3.18182e+07	1800000	3.36182e+07	980	800	6.45455e+08	3.63636e+07	6.81818e+08	1290	147.9	2.44545e+08	3.45455e+07	2.79091e+08	405	28.5	3.54545e+08	9.81818e+07	4.52727e+08	2940	0	4.45455e+08	4.09091e+07	4.86364e+08	5660	72.72	2.81818e+08	3.36364e+07	3.15455e+08	620	43	8.18182e+07	2.18182e+07	1.03636e+08	1400
6.5	4.36364e+08	1.54545e+08	5.90909e+08	4640	5	1e+07	9.45455e+07	1.04545e+08	310	4	1.28182e+08	2.81818e+06	1.31e+08	3960	0	2.02727e+08	9.72727e+07	3e+08	9070	800	7.63636e+08	2.72727e+07	7.90909e+08	210	147.9	2.11818e+08	1.81818e+07	230000000	365	0	2.90909e+08	1.17273e+08	4.08182e+08	2360	0	3.09091e+08	5.09091e+07	3.6e+08	4840	36.36	3.04545e+08	2.45455e+07	3.29091e+08	1610	43	4.71287e+07	6.14851e+07	1.08614e+08	50
6.5	4.90909e+08	5.36364e+07	5.44545e+08	2500	5	4e+06	6.45455e+07	6.85455e+07	795	4	1.27273e+08	3.09091e+06	1.30364e+08	2770	0	2.03636e+08	1.52727e+08	3.56364e+08	7580	900	8.36364e+08	6.36364e+07	9e+08	1250	110.925	1.81818e+08	1.63636e+07	1.98182e+08	1495	0	2.93636e+08	1.20909e+08	4.14545e+08	4500	152.1	1.81818e+08	1.45455e+07	1.96364e+08	3795	36.36	2.90909e+08	3.36364e+07	3.24545e+08	400	43	2.36364e+07	1.34545e+08	1.58182e+08	170
6.5	430000000	6e+07	490000000	3270						4	1.70909e+08	2.72727e+06	1.73636e+08	1360	0	1.85455e+08	1.09091e+08	2.94545e+08	3770	900	4.72727e+08	2.72727e+07	500000000	500	110.925	3.72727e+08	2.63636e+07	3.99091e+08	717.5	0	3.54545e+08	7.81818e+07	4.32727e+08	3600	152.1	1.15455e+08	2e+07	1.35455e+08	1610	36.36	3e+08	4.27273e+07	3.42727e+08	1170	43	2e+07	1.21818e+08	1.41818e+08	245
6.5	8.63636e+08	8.09091e+07	9.44545e+08	3530						6	4.72727e+07	4.72727e+06	5.2e+07	2230	0	3.46364e+08	9.54545e+07	4.41818e+08	810	1000	5.90909e+08	2.18182e+08	8.09091e+08	10	110.925	2.90909e+08	1.72727e+07	3.08182e+08	80	114	2.56364e+08	8.54545e+07	3.41818e+08	3330	114.075	2.36364e+08	1.18182e+07	2.48182e+08	3770	0	1.09091e+08	9.90909e+07	2.08182e+08	4260	87	5.81818e+06	2.64545e+07	3.22727e+07	20
6.5	3.09091e+08	2.45455e+08	5.54545e+08	4420						6	5.45455e+07	7.45455e+06	6.2e+07	2540	0	2.67273e+08	7e+07	3.37273e+08	640	200	1.72727e+08	6.09091e+07	2.33636e+08	3370	73.95	3.18182e+08	4.27273e+07	3.60909e+08	2410	114	2.22727e+08	4.63636e+07	2.69091e+08	1670	114.075	2.38182e+08	2.90909e+07	2.67273e+08	1530	0	3.54545e+08	2.72727e+07	3.81818e+08	7720	87	4.54545e+06	1.60909e+07	2.06364e+07	10
6.5	3.72727e+08	2.45455e+08	6.18182e+08	5070						6	6e+07	7.63636e+06	6.76364e+07	2830	0	2.1e+08	1.71818e+08	3.81818e+08	2010	200	2.09091e+08	7.18182e+07	2.80909e+08	2250	73.95	3.90909e+08	4.18182e+07	4.32727e+08	4230	114	2.64545e+08	9.36364e+07	3.58182e+08	2480	114.075	2.09091e+08	2.54545e+07	2.34545e+08	950	145.44	5.45455e+07	3.54545e+07	90000000	1975	87	5.63636e+06	3.81818e+07	4.38182e+07	255
6.5	370000000	1.81818e+08	5.51818e+08	4190						2	2.54545e+07	2.95455e+08	3.20909e+08	2300	0	500000000	3.90909e+07	5.39091e+08	8000	200	4.72727e+08	2.72727e+08	7.45455e+08	2200	73.95	4.36364e+08	4.81818e+07	4.84545e+08	260	85.5	2.62727e+08	1.00909e+08	3.63636e+08	1750	76.05	3.27273e+08	2.81818e+07	3.55455e+08	1640	145.44	6.18182e+07	2.09091e+07	8.27273e+07	685	87	2.94545e+07	3.81818e+07	6.76364e+07	1
7.5	400000000	2.2e+08	620000000	4820						2	2.27273e+07	2.88182e+08	3.10909e+08	2140	0	420000000	4.63636e+07	4.66364e+08	9070	300	3.09091e+08	6.18182e+07	3.70909e+08	3850	36.975	4.18182e+08	2.72727e+07	4.45455e+08	4080	85.5	2.57273e+08	1.16364e+08	3.73636e+08	2770	76.05	200000000	4.09091e+07	2.40909e+08	900	145.44	9.45455e+07	6.18182e+07	1.56364e+08	1030	87	2e+07	4.36364e+07	6.36364e+07	1
7.5	400000000	1.77273e+08	5.77273e+08	5020						2	3.27273e+07	3.00909e+08	3.33636e+08	1360	0	2.69091e+08	3.27273e+07	3.01818e+08	5920	300	4.72727e+08	7.90909e+07	5.51818e+08	4410	36.975	4.54545e+08	3.27273e+07	4.87273e+08	6580	85.5	3.90909e+08	1.98182e+08	5.89091e+08	1090	38.025	2.72727e+08	3e+07	3.02727e+08	3900	0	2.90909e+08	1.17273e+08	4.08182e+08	2360	87	8.54545e+06	1.35455e+08	1.44e+08	1
7.5	3.54545e+08	2.09091e+08	5.63636e+08	6060						4	2.27273e+07	1.5e+08	1.72727e+08	420						300	4.63636e+08	7.18182e+07	5.35455e+08	4570	36.975	4.81818e+08	4.54545e+07	5.27273e+08	1250	57	2.5e+08	9.18182e+07	3.41818e+08	880	38.025	4.09091e+08	4e+07	4.49091e+08	580	0	2.93636e+08	1.20909e+08	4.14545e+08	4500	87	1.45455e+07	1.00909e+08	1.15455e+08	5
7.5	3.09091e+08	6.18182e+07	3.70909e+08	3850						4	1.45455e+07	1.50909e+08	1.65455e+08	180						400	3.45455e+08	7.72727e+07	4.22727e+08	1840	0	1.09091e+08	9.90909e+07	2.08182e+08	4260	57	2.27273e+08	1.16364e+08	3.43636e+08	1360	38.025	3.63636e+08	4e+07	4.03636e+08	3320	0	3.54545e+08	7.81818e+07	4.32727e+08	3600	87	5.45455e+06	1.76364e+08	1.81818e+08	40
7.5	4.72727e+08	7.90909e+07	5.51818e+08	4410						4	4.27273e+07	1.64545e+08	2.07273e+08	640						400	3.36364e+08	7.27273e+07	4.09091e+08	2870	0	3.54545e+08	2.72727e+07	3.81818e+08	7720	57	4.36364e+08	1.46364e+08	5.82727e+08	600	0	1.09091e+08	9.90909e+07	2.08182e+08	4260	145.44	5.63636e+07	3e+07	8.63636e+07	140	173	3.36364e+06	35000000	3.83636e+07	1
7.5	4.63636e+08	7.18182e+07	5.35455e+08	4570						6	7.09091e+06	2.24545e+07	2.95455e+07	70						400	4.45455e+08	8.90909e+07	5.34545e+08	2580						28.5	3.54545e+08	1.27273e+08	4.81818e+08	2420	0	3.54545e+08	2.72727e+07	3.81818e+08	7720	145.44	6.18182e+07	2.18182e+07	8.36364e+07	210	173	3000000	4.28182e+07	4.58182e+07	80
7.5	4.54545e+08	1.81818e+08	6.36364e+08	3300						6	1.03636e+07	2.05455e+07	3.09091e+07	1						500	3.63636e+08	6e+07	4.23636e+08	160						28.5	3.09091e+08	1.57273e+08	4.66364e+08	2080						0	3.09091e+08	1.12727e+08	4.21818e+08	3120	173	1.54545e+06	3.61818e+07	3.77273e+07	1
7.5	4.09091e+08	200000000	6.09091e+08	2470						6	1.04545e+07	2.41818e+07	3.46364e+07	1						500	4.09091e+08	5.90909e+07	4.68182e+08	2600						28.5	500000000	1.48182e+08	6.48182e+08	1500						0	3.81818e+08	1.12727e+08	4.94545e+08	3640	173	1.54545e+07	1.34545e+08	1.5e+08	1
7.5	3.36364e+08	180000000	5.16364e+08	2090																500	5.18182e+08	7.36364e+07	5.91818e+08	680						0	3.27273e+08	1.12727e+08	440000000	3120						0	3.45455e+08	1.12727e+08	4.58182e+08	1320	173	2.09091e+06	1.50909e+08	153000000	1
																				600	4.72727e+08	5.45455e+07	5.27273e+08	50						0	3.81818e+08	1.12727e+08	4.94545e+08	3640											173	2.09091e+07	1.20909e+08	1.41818e+08	60
																				600	4.45455e+08	7.63636e+07	5.21818e+08	1240						0	3.45455e+08	1.12727e+08	4.58182e+08	1320											173	6.63636e+06	1.84545e+08	1.91182e+08	1
																				700	3.90909e+08	5.54545e+07	4.46364e+08	560						114	2.56364e+08	8.54545e+07	3.41818e+08	3330											173	2.18182e+07	1.67273e+08	1.89091e+08	1
																				700	4.09091e+08	6.81818e+07	4.77273e+08	1010						114	2.22727e+08	4.63636e+07	2.69091e+08	1670											173	1e+07	1.40909e+08	1.50909e+08	20
																				700	4.18182e+08	5.81818e+07	4.76364e+08	1310						114	2.64545e+08	9.36364e+07	3.58182e+08	2480
																				800	3.27273e+08	2.90909e+07	3.56364e+08	616.667						85.5	2.62727e+08	1.00909e+08	3.63636e+08	1750
																				800	4.72727e+08	5.09091e+07	5.23636e+08	2226.67						85.5	2.57273e+08	1.16364e+08	3.73636e+08	2770
																				800	3.18182e+08	4.45455e+07	3.62727e+08	1053.33						85.5	3.90909e+08	1.98182e+08	5.89091e+08	1090
																				900	3.54545e+08	2.63636e+07	3.80909e+08	736.667						57	2.5e+08	9.18182e+07	3.41818e+08	880
																				900	4.45455e+08	3.54545e+07	4.80909e+08	638.333						57	2.27273e+08	1.16364e+08	3.43636e+08	1360
																				900	400000000	3.54545e+07	4.35455e+08	666.667						57	4.36364e+08	1.46364e+08	5.82727e+08	600
																				1000	1.27273e+08	909091	1.28182e+08	293.333						28.5	3.54545e+08	1.27273e+08	4.81818e+08	2420
																				1000	3.63636e+08	2.63636e+07	390000000	608.333						28.5	3.09091e+08	1.57273e+08	4.66364e+08	2080
																				400	2.47273e+08	1.03636e+08	3.50909e+08	4110						28.5	500000000	1.48182e+08	6.48182e+08	1500
																				400	3.81818e+08	9.18182e+07	4.73636e+08	6090						0	3.09091e+08	1.12727e+08	4.21818e+08	3120
																				400	4.27273e+08	1.13636e+08	5.40909e+08	5700						0	3.81818e+08	1.12727e+08	4.94545e+08	3640
																				500	4.63636e+08	1.31818e+08	5.95455e+08	3370						0	3.45455e+08	1.12727e+08	4.58182e+08	1320
																				500	3.05455e+08	1.22727e+08	4.28182e+08	4615
																				500	3.45455e+08	1.53636e+08	4.99091e+08	5545
																				300	2.90909e+08	1.17273e+08	4.08182e+08	2360
																				300	2.93636e+08	1.20909e+08	4.14545e+08	4500
																				300	3.54545e+08	7.81818e+07	4.32727e+08	3600
																				400	3.85455e+08	1.50909e+08	5.36364e+08	700
																				400	5.61818e+08	2.64545e+08	8.26364e+08	360
																				400	3.69091e+08	1.08182e+08	4.77273e+08	820
																				500	4.81818e+08	1.19091e+08	6.00909e+08	4620
																				500	5.36364e+08	1.33636e+08	6.7e+08	3520
																				500	600000000	1.73636e+08	7.73636e+08	2280
																				300	3.09091e+08	1.12727e+08	4.21818e+08	3120
																				300	3.81818e+08	1.12727e+08	4.94545e+08	3640
																				300	3.45455e+08	1.12727e+08	4.58182e+08	1320
[truncated: 5 more columns]

## Sheet: Table S3-values of SIF
pH	SIF_donor	SIF_recipient	SIF_TBC	Osmolality (mOsm/kg)	SIF_donor	SIF_recipient	SIF_TBC	CTX (µg/mL)	SIF_donor	SIF_recipient	SIF_TBC	SXT (µg/mL)	SIF_donor	SIF_recipient	SIF_TBC	F (µg/mL)	SIF_donor	SIF_recipient	SIF_TBC	Zn (µM)	SIF_donor	SIF_recipient	SIF_TBC	Cu (µM)	SIF_donor	SIF_recipient	SIF_TBC	acetate (mM)	SIF_donor	SIF_recipient	SIF_TBC	propionate (mM)	SIF_donor	SIF_recipient	SIF_TBC	lactate (mM)	SIF_donor	SIF_recipient	SIF_TBC	n-butyrate (mM)	SIF_donor	SIF_recipient	SIF_TBC
5	0.883523	0.88578	0.884149	200	1.41366	0.710669	1.13854	0	1	1	1	0	1	1	1	0	1	1	1	0	1	1	1	0	1	1	1	0	1	1	1	0	1	1	1	0	1	1	1	0	1	1	1
5.5	1.02557	0.756912	0.951086	300	1	1	1	0.4	8.24285	35.9442	10.0966	1	9.33529	1.12704	3.4132	1	1.76245	0.667218	1.26698	153	1.1811	0.449163	1.05356	173	1.58276	0.489614	1.35758	37	0.760262	0.822978	0.774078	36	1.00697	1.47686	0.993224	29	0.8419	1.03425	0.942731	38	1.02523	1.38257	0.917531
6	0.96733	0.751728	0.907556	400	0.947338	1	0.959684	0.5	22.491	79.8107	27.1335	2.5	29.7045	0.835431	3.21742	2.5	2.11428	1.09522	1.73065	321	0.964654	0.379601	0.865549	346	3.35948	0.516701	2.38475	74	0.84239	1.39544	0.928587	73	1.30615	1.53443	1.3533	57	1.07412	0.982014	1.05103	76	1.22266	1.57841	1.2908
6.5	1.17172	1.0237	1.13068	500	0.827717	1.13913	0.88695	0.6	11.5171	76.171	14.4363	5	63.6667	0.738064	3.00073	5	2.13922	1.01097	1.68992	642	0.980292	0.305933	0.842351	677	6.66718	0.479434	3.40366	111	1.03494	1.55896	1.12338	109	2.0484	1.95	2.02447	86	1.19811	0.941379	1.12617	114	1.42149	1.93923	1.51631
7.5	1	1	1	600	0.889263	0.931911	0.899317													1285	1.11436	0.777521	1.07962	1369	26.5119	0.347661	4.02246	148	1.37879	1.94568	1.47977	145	4.17315	2.86531	3.7701	114	1.13885	1.3058	1.174	152	2.34147	2.72093	2.42054
				700	1.05412	1.10187	1.0654													2554	1.4877	1.38191	1.47929	2722	33.0547	0.222093	2.75855
				800	0.824936	1.40295	0.917255
				900	0.857672	2.48341	1.02094
				1000	1.26641	1.77027	1.36104

## Sheet: abbrevations
Ace	Acetate
But	n-butyrate
CF/D	Conjugation frequency= transconjugants/donor
CF/R	Conjugation frequency= transconjugants/recipient
CF/T	Conjugation frequency= transconjugants/total bacterial count
ctx	cefotaxime
cu	copper
F	nitrofurantoin
lac	D/L-lactate
osm	osmolality
prop	proprionate
SIF	Stress Impact Factor
SXT	sulfamethoxazole/trimethoprim
TBC	Total bacterial count
